# Supplementary material for: Integration of a Physiologically Based Pharmacokinetic and Pharmacodynamic Model for Tegoprazan and Its Metabolite: Application for Predicting Food Effect and Intragastric pH Alterations
Source: Pharmaceutics. 2022 Jun 18;14(6):1298. doi: 10.3390/pharmaceutics14061298 (PMC9230797; doi:10.3390/pharmaceutics14061298)
Supplement: Supplementary file 1 [file pharmaceutics-14-01298-s001.zip]

Archive with 1 entries (1 files):
- pharmaceutics-1745342-supplementary.pdf
